# Supplementary material for: Rapid Cycle Deliberate Practice Simulation for a Maternal Cardiac Arrest With Obstetrics and Gynecology Residents
Source: MedEdPORTAL. 2025 Apr 8;21:11513. doi: 10.15766/mep_2374-8265.11513 (PMC11975762; doi:10.15766/mep_2374-8265.11513)
Supplement: Supplementary file 1 — Simulation Case.docxRCDP Debrief Guide.docxSurveys.docx [file mep_2374-8265.11513-s001.zip]

Archive with 4 entries (4 files):
- A. Simulation Case.docx
- B. RCDP Debrief Guide.docx
- C. Surveys.docx
- _Educational Summary Report_11513.pdf
